# Supplementary material for: The relationship between social rank and spatial learning in pheasants, Phasianus colchicus: cause or consequence?
Source: PeerJ. 2018 Nov 13;6:e5738. doi: 10.7717/peerj.5738 (PMC6238775; doi:10.7717/peerj.5738)
Supplement: Supplemental Information 5 — Rates of dominance behaviour (crowing and lateral displays) by male pheasants while housed in two different social conditions. [file peerj-06-5738-s005.csv]

Harem	Male	Mean Elo	SG lateral	PD lateral	Lateral increase	SG crow	PD crow	crow increase
2	m665h	773.83594	0.138	0.1	-0.038	6.654545455	11.33333333	4.678787879
4	m829oc	403.1283	0.01	0.017	0.007	0.036363636	4.3	4.263636364
4	m663h	385.00082	0.096	0.167	0.071	0.14545	0.3333	0.18785
2	m993cc	207.28641	0.013	0.017	0.003	0	3.466666667	3.466666667
2	m013	-16.00747	0.019	0.017	-0.002	0	5.4	5.4
4	m998cc	-140.79316	0.025	0.225	0.2	0	0	0
2	m661h	-302.04577	0.006	0.133	0.128	0	10.76666667	10.76666667
2	m005	-421.24484	0.057	0.017	-0.041	0	0	0
2	m007	-601.54592	0.002	0.15	0.148	0	3.233333333	3.233333333
2	m997cc	-891.79214	0.01	0.05	0.04	0	0.066666667	0.066666667
